# Supplementary material for: Orthosiphon stamineus Proteins Alleviate Hydrogen Peroxide Stress in SH-SY5Y Cells
Source: Life (Basel). 2021 Jun 20;11(6):585. doi: 10.3390/life11060585 (PMC8235403; doi:10.3390/life11060585)
Supplement: Supplementary file 1 [file life-11-00585-s001.zip]

Archive with 1 entries (1 files):
- life-1234951-supplementary.pdf
